# Supplementary material for: Examining Indigenous Identity as a Protective Factor in Mental Well-Being Research in the United States: A Scoping Review
Source: Int J Environ Res Public Health. 2024 Oct 24;21(11):1404. doi: 10.3390/ijerph21111404 (PMC11594160; doi:10.3390/ijerph21111404)
Supplement: Supplementary file 1 [file ijerph-21-01404-s001.zip]

Archive with 1 entries (1 files):
- ijerph-3203180-supplementary.pdf
